# Supplementary material for: Factors Associated with COVID-19 Vaccine Booster Hesitancy: A Retrospective Cohort Study, Fukushima Vaccination Community Survey
Source: Vaccines (Basel). 2022 Mar 26;10(4):515. doi: 10.3390/vaccines10040515 (PMC9032295; doi:10.3390/vaccines10040515)
Supplement: Supplementary file 1 [file vaccines-10-00515-s001.zip]

Archive with 1 entries (1 files):
- vaccines-1629101-supplementary.pdf
